# Supplementary material for: Astaxanthin Promotes the Survival of Adipose-Derived Stem Cells by Alleviating Oxidative Stress via Activating the Nrf2 Signaling Pathway
Source: Int J Mol Sci. 2023 Feb 14;24(4):3850. doi: 10.3390/ijms24043850 (PMC9959672; doi:10.3390/ijms24043850)
Supplement: Supplementary file 1 [file ijms-24-03850-s001.zip]

Archive with 1 entries (1 files):
- ijms-2176789-supplementary.pdf
